# Supplementary material for: Color-Tunable Intrinsically Black Polyimides: A Facile Strategy via In Situ Oxidation Color Control
Source: Polymers (Basel). 2025 Oct 28;17(21):2876. doi: 10.3390/polym17212876 (PMC12609245; doi:10.3390/polym17212876)
Supplement: Supplementary file 1 [file polymers-17-02876-s001.zip]

Archive with 1 entries (1 files):
- polymers-3922665-supplementary.pdf
